# Supplementary material for: Cohesive Living Bacterial Films with Tunable Mechanical Properties from Cell Surface Protein Display
Source: ACS Synth Biol. 2024 Nov 1;13(11):3686–97. doi: 10.1021/acssynbio.4c00528 (PMC11574920; doi:10.1021/acssynbio.4c00528)
Supplement: Supplementary file 3 — sb4c00528_si_004.zip [file sb4c00528_si_004.zip]

Archive with 10 entries (10 files):
- Video_1_E6_ramp.mp4
- __MACOSX/._Video_1_E6_ramp.mp4
- Video_2_CE6_ramp.mp4
- __MACOSX/._Video_2_CE6_ramp.mp4
- Video_3_E6_peeling.MOV
- __MACOSX/._Video_3_E6_peeling.MOV
- Video_4_CE6_peeling.MOV
- __MACOSX/._Video_4_CE6_peeling.MOV
- Video_5_10X_slow_CE6_failure.mp4
- __MACOSX/._Video_5_10X_slow_CE6_failure.mp4
